# Supplementary material for: EBV epitranscriptome reprogramming by METTL14 is critical for viral-associated tumorigenesis
Source: PLoS Pathog. 2019 Jun 21;15(6):e1007796. doi: 10.1371/journal.ppat.1007796 (PMC6588254; doi:10.1371/journal.ppat.1007796)
Supplement: S1 Table — (XLS) [file ppat.1007796.s013.xls]

chr	chromStart	chromEnd	name	score	strand	thickStart	thickEnd	itemRgb	blockCount	blockSizes	blockStarts	lg.p	lg.fdr	fold_enrchment
NC_007605.1	96255	97654	EBNA-1	7.90E-14	+	96255	97654	0	1	1399,	0	-13.1	-12.2	19.4
NC_007605.1	42183	42615	BHRF1	0	+	42183	42615	0	1	432,	0	#NAME?	#NAME?	12.9
NC_007605.1	45053	46237	BFLF1	2.50E-15	-	45053	46237	0	1	1184,	0	-14.6	-13.6	12.3
NC_007605.1	50789	51640	BPLF1	3.00E-05	-	50789	51640	0	1	851,	0	-4.52	-4	11.3
NC_007605.1	133126	133323	BVRF1	0.0072	+	133126	133323	0	1	197,	0	-2.14	-1.9	11
NC_007605.1	133117	133317	BXRF1	1.70E-07	+	133117	133317	0	1	200,	0	-6.78	-6.15	10
NC_007605.1	51839	55089	BPLF1	1.00E-04	-	51839	55089	0	1	3250,	0	-4	-3.59	9.29
NC_007605.1	86082	87001	EBNA-3C	0.00017	+	86082	87001	0	2	360,485,	0,434	-3.76	-3.38	8.82
NC_007605.1	109516	109712	BGLF5	0.0034	-	109516	109712	0	1	196,	0	-2.47	-2.23	8.33
NC_007605.1	126547	127037	BcRF1	6.50E-05	+	126547	127037	0	1	490,	0	-4.19	-3.74	8
NC_007605.1	59380	60075	BOLF1	0.00023	-	59380	60075	0	1	695,	0	-3.64	-3.28	7.95
NC_007605.1	77191	79023	BLLF1	1.50E-09	-	77191	79023	0	1	1832,	0	-8.83	-8.12	7.91
NC_007605.1	117371	117767	BGRF1/BDRF1	0.00065	+	117371	117767	0	1	396,	0	-3.19	-2.9	7.5
NC_007605.1	55232	96057	EBNA-1	2.50E-12	+	55232	96057	0	3	129,367,404,	0,30843,40421	-11.6	-10.8	6.89
NC_007605.1	60520	60918	BOLF1	0.0011	-	60520	60918	0	1	398,	0	-2.94	-2.66	6.88
NC_007605.1	133664	133763	BVRF1	0.012	+	133664	133763	0	1	99,	0	-1.92	-1.68	6.83
NC_007605.1	84377	85070	EBNA-3B	1.50E-09	+	84377	85070	0	1	693,	0	-8.81	-8.12	6.52
NC_007605.1	68484	68776	BMRF1	4.30E-07	+	68484	68776	0	1	292,	0	-6.37	-5.75	6.47
NC_007605.1	39773	40269	BHLF1	1.00E-13	-	39773	40269	0	1	496,	0	-13	-12.1	5.87
NC_007605.1	62603	62802	BOLF1	0.0012	-	62603	62802	0	1	199,	0	-2.92	-2.65	5.7
NC_007605.1	55738	57039	BPLF1	0.00058	-	55738	57039	0	1	1301,	0	-3.24	-2.93	5.66
NC_007605.1	83212	83785	EBNA-3B	0.0011	+	83212	83785	0	2	209,286,	0,287	-2.94	-2.66	5.38
NC_007605.1	5592	5692	BNRF1	1.90E-07	+	5592	5692	0	1	100,	0	-6.72	-6.1	5.29
NC_007605.1	106303	106502	BBLF2/BBLF3	0	-	106303	106502	0	1	199,	0	#NAME?	#NAME?	5.25
NC_007605.1	58288	59239	BPLF1	0.00038	-	58288	59239	0	1	951,	0	-3.42	-3.07	5.24
NC_007605.1	133860	134350	BVRF1	0.012	+	133860	134350	0	1	490,	0	-1.92	-1.68	5.22
NC_007605.1	82528	82778	EBNA-3A	4.50E-05	+	82528	82778	0	1	250,	0	-4.35	-3.84	5
NC_007605.1	81484	82032	EBNA-3A	5.90E-06	+	81484	82032	0	1	548,	0	-5.23	-4.68	4.9
NC_007605.1	5557	5707	LMP-2A	0.00019	+	5557	5707	0	1	150,	0	-3.72	-3.35	4.8
NC_007605.1	5557	5707	LMP-2B	0.00019	+	5557	5707	0	1	150,	0	-3.72	-3.35	4.8
NC_007605.1	61016	61315	BOLF1	0.0028	-	61016	61315	0	1	299,	0	-2.56	-2.3	4.73
NC_007605.1	57288	57639	BPLF1	0.017	-	57288	57639	0	1	351,	0	-1.77	-1.56	4.56
NC_007605.1	46280	46598	BFRF1A	9.80E-07	+	46280	46598	0	1	318,	0	-6.01	-5.42	4.55
NC_007605.1	62999	63497	BORF1	0.00059	+	62999	63497	0	1	498,	0	-3.23	-2.92	4.54
NC_007605.1	73354	74494	BSLF1	0.00062	-	73354	74494	0	1	1140,	0	-3.21	-2.92	4.53
NC_007605.1	127415	128096	BTRF1	5.00E-11	+	127415	128096	0	1	681,	0	-10.3	-9.51	4.5
NC_007605.1	47568	48062	BFRF2	1.90E-06	+	47568	48062	0	1	494,	0	-5.73	-5.16	4.48
NC_007605.1	128971	129564	BXLF2	0.0034	-	128971	129564	0	1	593,	0	-2.47	-2.23	4.43
NC_007605.1	109030	109225	BGLF5	0.013	-	109030	109225	0	1	195,	0	-1.89	-1.66	4.4
NC_007605.1	166531	166977	LMP-1	3.00E-05	-	166531	166977	0	1	446,	0	-4.53	-4	4.37
NC_007605.1	91769	92312	BRLF1	0.00015	-	91769	92312	0	1	543,	0	-3.83	-3.44	4.35
NC_007605.1	125225	125618	BcRF1	6.50E-05	+	125225	125618	0	1	393,	0	-4.19	-3.74	4.33
NC_007605.1	137110	137308	BVRF2	6.50E-08	+	137110	137308	0	1	198,	0	-7.19	-6.56	4.33
NC_007605.1	137158	137307	BdRF1	4.70E-08	+	137158	137307	0	1	149,	0	-7.33	-6.67	4.33
NC_007605.1	64961	66450	BORF2	5.60E-05	+	64961	66450	0	1	1489,	0	-4.25	-3.76	4.18
NC_007605.1	43786	44647	BFLF2	2.50E-14	-	43786	44647	0	1	861,	0	-13.6	-12.7	4.17
NC_007605.1	125763	126450	BcRF1	6.50E-05	+	125763	126450	0	1	687,	0	-4.19	-3.74	4.08
NC_007605.1	89156	89397	BZLF2	4.10E-10	-	89156	89397	0	1	241,	0	-9.39	-8.62	4
NC_007605.1	167766	168359	LMP-1	1.50E-05	-	167766	168359	0	1	593,	0	-4.82	-4.28	3.94
NC_007605.1	100780	101376	BBLF4	0.0051	-	100780	101376	0	1	596,	0	-2.29	-2.05	3.92
NC_007605.1	67137	67472	BaRF1	0.0019	+	67137	67472	0	1	335,	0	-2.71	-2.44	3.9
NC_007605.1	72067	72514	BSLF1	0.0012	-	72067	72514	0	1	447,	0	-2.92	-2.65	3.9
NC_007605.1	88737	89135	EBNA-3C	0.015	+	88737	89135	0	1	398,	0	-1.83	-1.6	3.88
NC_007605.1	95088	95529	BRRF2	8.90E-07	+	95088	95529	0	1	441,	0	-6.05	-5.44	3.86
NC_007605.1	48160	48901	BFRF2	0.00049	+	48160	48901	0	1	741,	0	-3.31	-2.97	3.73
NC_007605.1	46698	47613	BFRF1	0	+	46698	47613	0	1	915,	0	#NAME?	#NAME?	3.61
NC_007605.1	75644	76038	BLLF3	0.00087	-	75644	76038	0	1	394,	0	-3.06	-2.77	3.52
NC_007605.1	136713	137011	BdRF1	4.70E-08	+	136713	137011	0	1	298,	0	-7.33	-6.67	3.5
NC_007605.1	49411	49653	BFRF3	8.70E-05	+	49411	49653	0	1	242,	0	-4.06	-3.6	3.41
NC_007605.1	127134	127429	BcRF1	6.50E-05	+	127134	127429	0	1	295,	0	-4.19	-3.74	3.4
NC_007605.1	102263	102463	BBRF1	0.0033	+	102263	102463	0	1	200,	0	-2.48	-2.23	3.36
NC_007605.1	135735	136178	BVRF2	6.50E-08	+	135735	136178	0	1	443,	0	-7.19	-6.56	3.33
NC_007605.1	102711	102961	BBRF1	0.014	+	102711	102961	0	1	250,	0	-1.85	-1.62	3.18
NC_007605.1	136717	136915	BVRF2	6.50E-08	+	136717	136915	0	1	198,	0	-7.19	-6.56	3.17
NC_007605.1	109809	110004	BGLF5	0.00014	-	109809	110004	0	1	195,	0	-3.86	-3.45	3.17
NC_007605.1	70553	72000	BSLF2/BMLF1	0	-	70553	72000	0	2	1280,61,	0,1386	#NAME?	#NAME?	3.14
NC_007605.1	99265	99359	BKRF4	0.003	+	99265	99359	0	1	94,	0	-2.53	-2.27	3.03
NC_007605.1	2032	2280	BNRF1	1.90E-07	+	2032	2280	0	1	248,	0	-6.72	-5.92	3
NC_007605.1	2378	2527	BNRF1	1.90E-07	+	2378	2527	0	1	149,	0	-6.72	-5.92	3
NC_007605.1	2675	2774	BNRF1	1.90E-07	+	2675	2774	0	1	99,	0	-6.72	-5.92	3
NC_007605.1	3614	3862	BNRF1	1.90E-07	+	3614	3862	0	1	248,	0	-6.72	-5.92	3
NC_007605.1	77328	77725	BLLF2	7.40E-10	-	77328	77725	0	1	397,	0	-9.13	-8.37	3
NC_007605.1	91572	91672	BRLF1	0.00015	-	91572	91672	0	1	100,	0	-3.83	-3.44	3
NC_007605.1	130154	130550	BXLF2	0.0034	-	130154	130550	0	1	396,	0	-2.47	-2.23	3
NC_007605.1	106994	108017	BBRF3	0	+	106994	108017	0	1	1023,	0	#NAME?	#NAME?	2.89
NC_007605.1	74776	75245	BSRF1	0.00055	+	74776	75245	0	1	469,	0	-3.26	-2.93	2.72
NC_007605.1	83932	84082	EBNA-3B	0.012	+	83932	84082	0	1	150,	0	-1.91	-1.68	2.69
NC_007605.1	72958	73256	BSLF1	0.017	-	72958	73256	0	1	298,	0	-1.78	-1.56	2.58
NC_007605.1	136275	136620	BVRF2	6.50E-08	+	136275	136620	0	1	345,	0	-7.19	-6.56	2.56
NC_007605.1	105264	105413	BBLF2/BBLF3	0	-	105264	105413	0	1	149,	0	#NAME?	#NAME?	2.55
NC_007605.1	68878	69659	BMRF2	1.40E-06	+	68878	69659	0	1	781,	0	-5.84	-5.26	2.54
NC_007605.1	97761	98083	BKRF2	0.00024	+	97761	98083	0	1	322,	0	-3.62	-3.26	2.45
NC_007605.1	153590	154590	BALF5	0	-	153590	154590	0	1	1000,	0	#NAME?	#NAME?	2.44
NC_007605.1	104591	104939	BBLF2/BBLF3	0	-	104591	104939	0	1	348,	0	#NAME?	#NAME?	2.4
NC_007605.1	105808	106205	BBLF2/BBLF3	0	-	105808	106205	0	1	397,	0	#NAME?	#NAME?	2.34
NC_007605.1	11385	11632	EBNA-1	1.80E-10	+	11385	11632	0	2	94,7,	0,240	-9.74	-8.96	2.21
NC_007605.1	92410	92510	BRLF1	0.00015	-	92410	92510	0	1	100,	0	-3.83	-3.44	2.1
NC_007605.1	94893	94992	BRRF2	8.90E-07	+	94893	94992	0	1	99,	0	-6.05	-5.44	2
NC_007605.1	112301	112551	BGLF3	0.00026	-	112301	112551	0	1	250,	0	-3.59	-3.24	2
NC_007605.1	154788	155089	BALF5	0	-	154788	155089	0	1	301,	0	#NAME?	#NAME?	2
NC_007605.1	136466	136616	BdRF1	4.70E-08	+	136466	136616	0	1	150,	0	-7.33	-6.67	1.93
NC_007605.1	105610	105710	BBLF2/BBLF3	0	-	105610	105710	0	1	100,	0	#NAME?	#NAME?	1.47
