# Supplementary material for: EBV epitranscriptome reprogramming by METTL14 is critical for viral-associated tumorigenesis
Source: PLoS Pathog. 2019 Jun 21;15(6):e1007796. doi: 10.1371/journal.ppat.1007796 (PMC6588254; doi:10.1371/journal.ppat.1007796)
Supplement: S2 Table — (XLS) [file ppat.1007796.s014.xls]

chr	chromStart	chromEnd	name	score	strand	thickStart	thickEnd	itemRgb	blockCount	blockSizes	blockStarts	lg.p	lg.fdr	fold_enrchment
NC_007605.1	107	257	LMP-2A	0.00015	+	107	257	0	1	150,	0	-3.81	-3.6	5
NC_007605.1	442	1176	LMP-2A	0.00015	+	442	1176	0	4	16,249,81,151,	0,97,428,583	-3.81	-3.6	4
NC_007605.1	1457	5806	LMP-2A	0.00015	+	1457	5806	0	3	38,109,399,	0,116,3950	-3.81	-3.69	29.3
NC_007605.1	107	257	LMP-2B	0.00015	+	107	257	0	1	150,	0	-3.81	-3.6	5
NC_007605.1	442	1176	LMP-2B	0.00015	+	442	1176	0	4	16,249,81,151,	0,97,428,583	-3.81	-3.6	4
NC_007605.1	1457	5806	LMP-2B	0.00015	+	1457	5806	0	3	38,109,399,	0,116,3950	-3.81	-3.69	29.3
NC_007605.1	1784	5692	BNRF1	4.6e-06	+	1784	5692	0	1	3908,	0	-5.34	-5.14	27.8
NC_007605.1	9907	10047	BCRF1	0.022	+	9907	10047	0	1	140,	0	-1.65	-1.5	3.5
NC_007605.1	35493	36359	EBNA-2	1.2e-10	+	35493	36359	0	3	12,122,262,	0,96,604	-9.93	-9.33	12
NC_007605.1	36556	37744	EBNA-2	1.6e-11	+	36556	37744	0	1	1188,	0	-10.8	-10.1	42
NC_007605.1	35591	95857	EBNA-1	2.5e-13	+	35591	95857	0	5	120,37,172,367,204,	0,14542,19598,50484,60062	-12.6	-11.7	27.3
NC_007605.1	96655	97105	EBNA-1	6.3e-13	+	96655	97105	0	1	450,	0	-12.2	-11.3	12
NC_007605.1	97254	97654	EBNA-1	6.3e-13	+	97254	97654	0	1	400,	0	-12.2	-11.3	15.2
NC_007605.1	35476	37744	EBNA-LP	3.2e-05	+	35476	37744	0	4	29,122,59,181,	0,113,621,2087	-4.5	-4.36	13.5
NC_007605.1	46280	46643	BFRF1A	0.00066	+	46280	46643	0	1	363,	0	-3.18	-3.11	12
NC_007605.1	46698	46795	BFRF1	0.044	+	46698	46795	0	1	97,	0	-1.36	-1.32	34.5
NC_007605.1	47131	47565	BFRF1	1.2e-05	+	47131	47565	0	1	434,	0	-4.93	-4.77	49.7
NC_007605.1	47519	48802	BFRF2	0.0046	+	47519	48802	0	1	1283,	0	-2.34	-2.29	57.7
NC_007605.1	49266	49749	BFRF3	6.9e-06	+	49266	49749	0	1	483,	0	-5.16	-4.97	24.4
NC_007605.1	62999	64044	BORF1	5e-12	+	62999	64044	0	1	1045,	0	-11.3	-10.5	76.8
NC_007605.1	64168	64665	BORF2	0.0068	+	64168	64665	0	1	497,	0	-2.17	-2.12	25
NC_007605.1	64862	66549	BORF2	0.00017	+	64862	66549	0	1	1687,	0	-3.77	-3.67	38.7
NC_007605.1	67280	67520	BaRF1	1.3e-05	+	67280	67520	0	1	240,	0	-4.87	-4.57	4
NC_007605.1	68533	68776	BMRF1	0.001	+	68533	68776	0	1	243,	0	-2.98	-2.91	30
NC_007605.1	68829	69659	BMRF2	5.2e-10	+	68829	69659	0	1	830,	0	-9.28	-8.74	15.5
NC_007605.1	74682	75292	BSRF1	1.3e-12	+	74682	75292	0	1	610,	0	-11.9	-11.1	8.5
NC_007605.1	76685	77076	BLRF2	1.9e-06	+	76685	77076	0	1	391,	0	-5.71	-5.45	9.8
NC_007605.1	80004	82877	EBNA-3A	1.8e-10	+	80004	82877	0	2	289,2496,	0,377	-9.75	-9.21	32.3
NC_007605.1	83982	85959	EBNA-3B	2.7e-08	+	83982	85959	0	1	1977,	0	-7.57	-7.24	25.3
NC_007605.1	86082	87150	EBNA-3C	0.013	+	86082	87150	0	2	360,634,	0,434	-1.89	-1.85	16.5
NC_007605.1	87248	87497	EBNA-3C	0.013	+	87248	87497	0	1	249,	0	-1.89	-1.85	10
NC_007605.1	87595	87894	EBNA-3C	0.013	+	87595	87894	0	1	299,	0	-1.89	-1.85	16.5
NC_007605.1	88042	89135	EBNA-3C	0.013	+	88042	89135	0	1	1093,	0	-1.89	-1.85	58.5
NC_007605.1	92991	93335	BRRF1	3.1e-08	+	92991	93335	0	1	344,	0	-7.51	-7	6.5
NC_007605.1	93531	93777	BRRF1	3.1e-08	+	93531	93777	0	1	246,	0	-7.51	-7	6.5
NC_007605.1	94062	94601	BRRF2	1.6e-05	+	94062	94601	0	1	539,	0	-4.8	-4.65	12
NC_007605.1	94697	94796	BRRF2	1.6e-05	+	94697	94796	0	1	99,	0	-4.8	-4.53	4.5
NC_007605.1	94991	95089	BRRF2	1.6e-05	+	94991	95089	0	1	98,	0	-4.8	-4.53	10
NC_007605.1	95186	95627	BRRF2	1.6e-05	+	95186	95627	0	1	441,	0	-4.8	-4.65	29.7
NC_007605.1	97669	97945	BKRF2	5.8e-05	+	97669	97945	0	1	276,	0	-4.24	-4.11	19.2
NC_007605.1	98208	98832	BKRF3	1e-12	+	98208	98832	0	1	624,	0	-12	-11.2	21.7
NC_007605.1	101965	102513	BBRF1	2.3e-07	+	101965	102513	0	1	548,	0	-6.64	-6.34	10.5
NC_007605.1	102612	103458	BBRF1	2.3e-07	+	102612	103458	0	1	846,	0	-6.64	-6.34	9
NC_007605.1	103557	103757	BBRF1	2.3e-07	+	103557	103757	0	1	200,	0	-6.64	-6.34	14
NC_007605.1	103708	104447	BBRF2	0.00029	+	103708	104447	0	1	739,	0	-3.54	-3.45	15
NC_007605.1	106897	108017	BBRF3	2e-11	+	106897	108017	0	1	1120,	0	-10.7	-10	14.8
NC_007605.1	112846	113143	BGRF1/BDRF1	8.7e-06	+	112846	113143	0	1	297,	0	-5.06	-4.74	9
NC_007605.1	113241	118014	BGRF1/BDRF1	8.7e-06	+	113241	118014	0	2	344,1088,	0,3685	-5.06	-4.87	8.33
NC_007605.1	125225	125569	BcRF1	0.0021	+	125225	125569	0	1	344,	0	-2.68	-2.61	52.8
NC_007605.1	125666	126058	BcRF1	0.0021	+	125666	126058	0	1	392,	0	-2.68	-2.61	11
NC_007605.1	126204	126499	BcRF1	0.0021	+	126204	126499	0	1	295,	0	-2.68	-2.51	3
NC_007605.1	126987	127429	BcRF1	0.0021	+	126987	127429	0	1	442,	0	-2.68	-2.51	5.33
NC_007605.1	132620	133317	BXRF1	4.5e-05	+	132620	133317	0	1	697,	0	-4.35	-4.21	13.5
NC_007605.1	133175	134839	BVRF1	4.3e-06	+	133175	134839	0	1	1664,	0	-5.37	-5.14	24.7
NC_007605.1	135686	137406	BVRF2	0	+	135686	137406	0	1	1720,	0	-Inf	-Inf	127
NC_007605.1	136466	137406	BdRF1	2.6e-06	+	136466	137406	0	1	940,	0	-5.59	-5.33	103
NC_007605.1	149650	152767	RPMS1	0.0026	+	149650	152767	0	4	62,155,112,21,	0,272,586,3096	-2.58	-2.52	21
NC_007605.1	156286	158788	RPMS1	6.9e-07	+	156286	158788	0	3	451,83,164,	0,559,2338	-6.16	-5.89	31.2
NC_007605.1	156298	159831	A73	1.6e-07	+	156298	159831	0	4	439,83,127,51,	0,547,2326,3482	-6.79	-6.48	29
NC_007605.1	159218	159463	BARF0	0.00015	+	159218	159463	0	1	245,	0	-3.81	-3.69	4
NC_007605.1	159803	159902	BARF0	0.00015	+	159803	159902	0	1	99,	0	-3.81	-3.6	2.2
NC_007605.1	160096	160487	BARF0	0.00015	+	160096	160487	0	1	391,	0	-3.81	-3.69	3.5
NC_007605.1	165092	165331	BARF1	1.2e-07	+	165092	165331	0	1	239,	0	-6.92	-6.41	2.5
NC_007605.1	165425	165569	BARF1	1.2e-07	+	165425	165569	0	1	144,	0	-6.92	-6.41	4.5
NC_007605.1	39773	40269	BHLF1	0	-	39773	40269	0	1	496,	0	-Inf	-Inf	109
NC_007605.1	43738	44647	BFLF2	3.2e-13	-	43738	44647	0	1	909,	0	-12.5	-11.6	13
NC_007605.1	44905	46237	BFLF1	0	-	44905	46237	0	1	1332,	0	-Inf	-Inf	16.7
NC_007605.1	49839	58089	BPLF1	1.9e-08	-	49839	58089	0	1	8250,	0	-7.72	-7.37	117
NC_007605.1	58188	59239	BPLF1	1.3e-09	-	58188	59239	0	1	1051,	0	-8.89	-8.39	75
NC_007605.1	59380	61463	BOLF1	0.00017	-	59380	61463	0	1	2083,	0	-3.76	-3.67	143
NC_007605.1	61611	62951	BOLF1	0.00065	-	61611	62951	0	1	1340,	0	-3.19	-3.12	138
NC_007605.1	70504	72000	BSLF2/BMLF1	0	-	70504	72000	0	2	1329,61,	0,1435	-Inf	-Inf	23.5
NC_007605.1	72018	74147	BSLF1	1.6e-05	-	72018	74147	0	1	2129,	0	-4.8	-4.65	12
NC_007605.1	75447	76137	BLLF3	6.9e-06	-	75447	76137	0	1	690,	0	-5.16	-4.82	7.5
NC_007605.1	77191	78281	BLLF1	9.8e-06	-	77191	78281	0	1	1090,	0	-5.01	-4.84	84
NC_007605.1	78379	79865	BLLF1	9.8e-06	-	78379	79865	0	1	1486,	0	-5.01	-4.84	82
NC_007605.1	77328	77725	BLLF2	1.8e-10	-	77328	77725	0	1	397,	0	-9.75	-9.21	79
NC_007605.1	89348	89780	BZLF2	0.00072	-	89348	89780	0	1	432,	0	-3.14	-3.07	12.5
NC_007605.1	89933	90380	BZLF1	6.8e-07	-	89933	90380	0	3	120,105,14,	0,204,433	-6.17	-5.73	6.5
NC_007605.1	90571	90858	BZLF1	6.8e-07	-	90571	90858	0	1	287,	0	-6.17	-5.73	7
NC_007605.1	89936	90391	BRLF1	2.5e-11	-	89936	90391	0	3	117,105,25,	0,201,430	-10.6	-9.76	6.5
NC_007605.1	90538	90982	BRLF1	2.5e-11	-	90538	90982	0	1	444,	0	-10.6	-9.76	5.5
NC_007605.1	91080	93844	BRLF1	2.5e-11	-	91080	93844	0	2	1817,7,	0,2757	-10.6	-9.96	10
NC_007605.1	99591	99790	BBLF4	2.2e-09	-	99591	99790	0	1	199,	0	-8.66	-7.98	8.5
NC_007605.1	99888	100732	BBLF4	2.2e-09	-	99888	100732	0	1	844,	0	-8.66	-7.98	9
NC_007605.1	100830	101128	BBLF4	2.2e-09	-	100830	101128	0	1	298,	0	-8.66	-7.98	5.67
NC_007605.1	101226	101426	BBLF4	2.2e-09	-	101226	101426	0	1	200,	0	-8.66	-7.98	5
NC_007605.1	101673	101921	BBLF4	2.5e-09	-	101673	101921	0	1	248,	0	-8.6	-8.09	14.5
NC_007605.1	104542	106700	BBLF2/BBLF3	8.3e-07	-	104542	106700	0	2	556,1474,	0,684	-6.08	-5.81	10.5
NC_007605.1	108689	109177	BGLF5	4.5e-05	-	108689	109177	0	1	488,	0	-4.35	-4.21	31
NC_007605.1	109322	110053	BGLF5	4.5e-05	-	109322	110053	0	1	731,	0	-4.35	-4.21	13.5
NC_007605.1	111250	111666	BGLF3.5	9.8e-05	-	111250	111666	0	1	416,	0	-4.01	-3.78	6
NC_007605.1	113814	114537	BGLF2	4.8e-06	-	113814	114537	0	1	723,	0	-5.32	-5.12	43.5
NC_007605.1	114660	114858	BGLF1	2e-08	-	114660	114858	0	1	198,	0	-7.7	-7.16	6.5
NC_007605.1	114955	115447	BGLF1	2e-08	-	114955	115447	0	1	492,	0	-7.7	-7.35	9.5
NC_007605.1	115545	115644	BGLF1	2e-08	-	115545	115644	0	1	99,	0	-7.7	-7.16	9
NC_007605.1	115790	115939	BGLF1	2e-08	-	115790	115939	0	1	149,	0	-7.7	-7.16	9
NC_007605.1	116152	116733	BDLF4	4.6e-05	-	116152	116733	0	1	581,	0	-4.34	-4.21	5.25
NC_007605.1	118261	118731	BDLF3	6.5e-10	-	118261	118731	0	1	470,	0	-9.19	-8.66	25.5
NC_007605.1	118887	120101	BDLF2	7.9e-16	-	118887	120101	0	1	1214,	0	-15.1	-13.9	25.3
NC_007605.1	120159	120969	BDLF1	1.7e-07	-	120159	120969	0	1	810,	0	-6.76	-6.45	20
NC_007605.1	121082	125178	BcLF1	2e-11	-	121082	125178	0	1	4096,	0	-10.7	-10	43
NC_007605.1	128725	130747	BXLF2	1.5e-07	-	128725	130747	0	1	2022,	0	-6.83	-6.5	10.5
NC_007605.1	130797	130946	BXLF1	2.6e-05	-	130797	130946	0	1	149,	0	-4.58	-4.32	4.33
NC_007605.1	131044	131981	BXLF1	2.6e-05	-	131044	131981	0	1	937,	0	-4.58	-4.32	7.5
NC_007605.1	132078	132276	BXLF1	2.6e-05	-	132078	132276	0	1	198,	0	-4.58	-4.32	4.67
NC_007605.1	132374	132572	BXLF1	2.6e-05	-	132374	132572	0	1	198,	0	-4.58	-4.44	17.5
NC_007605.1	137539	138236	BILF2	6.6e-07	-	137539	138236	0	1	697,	0	-6.18	-5.9	27
NC_007605.1	140619	140768	LF3	5e-12	-	140619	140768	0	1	149,	0	-11.3	-10.5	136
NC_007605.1	149084	150324	LF2	1e-05	-	149084	150324	0	1	1240,	0	-5	-4.84	15
NC_007605.1	150333	151694	LF1	4e-06	-	150333	151694	0	1	1361,	0	-5.4	-5.15	8.33
NC_007605.1	151801	151900	BILF1	2.8e-06	-	151801	151900	0	1	99,	0	-5.55	-5.16	4.33
NC_007605.1	151998	152444	BILF1	2.8e-06	-	151998	152444	0	1	446,	0	-5.55	-5.3	8.5
NC_007605.1	152541	152641	BILF1	2.8e-06	-	152541	152641	0	1	100,	0	-5.55	-5.16	3
NC_007605.1	156339	157528	BALF4	1e-08	-	156339	157528	0	1	1189,	0	-7.99	-7.52	49.5
NC_007605.1	157675	158864	BALF4	2.5e-07	-	157675	158864	0	1	1189,	0	-6.6	-6.31	30
NC_007605.1	160564	160908	BALF3	0.00024	-	160564	160908	0	1	344,	0	-3.62	-3.54	14.6
NC_007605.1	161025	164212	BALF2	7.9e-15	-	161025	164212	0	1	3187,	0	-14.1	-13.2	71
NC_007605.1	164595	164895	BALF1	2.9e-06	-	164595	164895	0	1	300,	0	-5.54	-5.15	3.67
NC_007605.1	166531	167767	LMP-1	4.6e-05	-	166531	167767	0	1	1236,	0	-4.34	-4.21	38.5
NC_007605.1	168111	168211	LMP-1	0.0028	-	168111	168211	0	1	100,	0	-2.56	-2.5	21.2
NC_007605.1	166085	166458	LMP-2A	2.4e-06	+	166085	166458	0	1	373,	0	-5.62	-5.35	9.5
NC_007605.1	42135	42663	BHRF1	2.7e-09	+	42135	42663	0	1	528,	0	-8.57	-8.07	10.4
