# Supplementary material for: EBV epitranscriptome reprogramming by METTL14 is critical for viral-associated tumorigenesis
Source: PLoS Pathog. 2019 Jun 21;15(6):e1007796. doi: 10.1371/journal.ppat.1007796 (PMC6588254; doi:10.1371/journal.ppat.1007796)
Supplement: S3 Table — (XLS) [file ppat.1007796.s015.xls]

Supplemental Table 3 Lytic LCL
chr	chromStart	chromEnd	name	score	strand	thickStart	thickEnd	blockCount	blockSizes	blockStarts	lg.p	lg.fdr	fold_enrchment					itemRgb
NC_007605.1	42183	42615	BHRF1	0	+	42183	42615	1	432,	0	#NAME?	#NAME?	29.3			BHRF1	29.3	0
NC_007605.1	55232	96057	EBNA-1	8.90E-07	+	55232	96057	3	129,367,404,	0,30843,40421	-6.05	-5.61	22.6			EBNA-1	22.6	0
NC_007605.1	54588	55089	BPLF1	2.40E-05	-	54588	55089	1	501,	0	-4.62	-4.24	21.7			BPLF1	21.7	0
NC_007605.1	50789	51640	BPLF1	7.60E-05	-	50789	51640	1	851,	0	-4.12	-3.78	20.5			BPLF1	20.5	0
NC_007605.1	55838	57139	BPLF1	0.00043	-	55838	57139	1	1301,	0	-3.37	-3.15	17.4			BPLF1	17.4	0
NC_007605.1	39822	40219	BHLF1	1.00E-12	-	39822	40219	1	397,	0	-12	-10.9	15.4			BHLF1	15.4	0
NC_007605.1	84377	85020	EBNA-3B	6.00E-10	+	84377	85020	1	643,	0	-9.22	-8.55	14.5			EBNA-3B	14.5	0
NC_007605.1	59330	60075	BOLF1	1.00E-04	-	59330	60075	1	745,	0	-3.98	-3.66	14.5			BOLF1	14.5	0
NC_007605.1	51839	52190	BPLF1	0.0019	-	51839	52190	1	351,	0	-2.71	-2.56	14			BPLF1	14	0
NC_007605.1	77191	79023	BLLF1	6.60E-10	-	77191	79023	1	1832,	0	-9.18	-8.55	12.7			BLLF1	12.7	0
NC_007605.1	68533	68679	BMRF1	1.90E-06	+	68533	68679	1	146,	0	-5.72	-5.29	12.3			BMRF1	12.3	0
NC_007605.1	60520	61116	BOLF1	0.00048	-	60520	61116	1	596,	0	-3.32	-3.11	12.1			BOLF1	12.1	0
NC_007605.1	57388	57989	BPLF1	0.00022	-	57388	57989	1	601,	0	-3.66	-3.4	11.9			BPLF1	11.9	0
NC_007605.1	58288	59239	BPLF1	0.004	-	58288	59239	1	951,	0	-2.4	-2.26	11.6			BPLF1	11.6	0
NC_007605.1	52539	53790	BPLF1	0.00072	-	52539	53790	1	1251,	0	-3.14	-2.96	11.2			BPLF1	11.2	0
NC_007605.1	96505	97604	EBNA-1	1.30E-07	+	96505	97604	1	1099,	0	-6.87	-6.41	11			EBNA-1	11	0
NC_007605.1	44955	46237	BFLF1	6.30E-15	-	44955	46237	1	1282,	0	-14.2	-13	10.8			BFLF1	10.8	0
NC_007605.1	53989	54390	BPLF1	0.00021	-	53989	54390	1	401,	0	-3.67	-3.4	10.5			BPLF1	10.5	0
NC_007605.1	81335	82877	EBNA-3A	1.40E-05	+	81335	82877	1	1542,	0	-4.84	-4.45	10			EBNA-3A	10	0
NC_007605.1	72018	74543	BSLF1	2.70E-08	-	72018	74543	1	2525,	0	-7.57	-7.07	9.46			BSLF1	9.46	0
NC_007605.1	47568	48802	BFRF2	0.00023	+	47568	48802	1	1234,	0	-3.64	-3.4	8.67			BFRF2	8.67	0
NC_007605.1	5458	5806	LMP-2A	0.0076	+	5458	5806	1	348,	0	-2.12	-1.99	8.25			LMP-2A	8.25	0
NC_007605.1	5458	5806	LMP-2B	0.0076	+	5458	5806	1	348,	0	-2.12	-1.99	8.25			LMP-2B	8.25	0
NC_007605.1	62652	62753	BOLF1	0.024	-	62652	62753	1	101,	0	-1.62	-1.49	8.1			BOLF1	8.1	0
NC_007605.1	5444	5692	BNRF1	1.50E-09	+	5444	5692	1	248,	0	-8.83	-8.21	7.86			BNRF1	7.86	0
NC_007605.1	77328	77725	BLLF2	0	-	77328	77725	1	397,	0	#NAME?	#NAME?	7.86			BLLF2	7.86	0
NC_007605.1	166531	166977	LMP-1	8.30E-05	-	166531	166977	1	446,	0	-4.08	-3.74	7.51			LMP-1	7.51	0
NC_007605.1	46650	47613	BFRF1	0	+	46650	47613	1	963,	0	#NAME?	#NAME?	7.5			BFRF1	7.5	0
NC_007605.1	83212	83785	EBNA-3B	0.0025	+	83212	83785	2	209,286,	0,287	-2.61	-2.46	7.17			EBNA-3B	7.17	0
NC_007605.1	65011	66450	BORF2	0.0017	+	65011	66450	1	1439,	0	-2.76	-2.6	7			BORF2	7	0
NC_007605.1	63198	63398	BORF1	0.00015	+	63198	63398	1	200,	0	-3.81	-3.51	6.5			BORF1	6.5	0
NC_007605.1	127512	127902	BTRF1	6.80E-06	+	127512	127902	1	390,	0	-5.17	-4.74	6.5			BTRF1	6.5	0
NC_007605.1	167766	168359	LMP-1	4.70E-05	-	167766	168359	1	593,	0	-4.33	-3.97	6.45			LMP-1	6.45	0
NC_007605.1	75644	76137	BLLF3	0.00035	-	75644	76137	1	493,	0	-3.46	-3.23	6.4			BLLF3	6.4	0
NC_007605.1	43738	44599	BFLF2	0.00015	-	43738	44599	1	861,	0	-3.81	-3.51	6.33			BFLF2	6.33	0
NC_007605.1	74822	75292	BSRF1	2.90E-09	+	74822	75292	1	470,	0	-8.54	-7.94	6			BSRF1	6	0
NC_007605.1	102313	102463	BBRF1	0.0021	+	102313	102463	1	150,	0	-2.68	-2.24	6			BBRF1	6	0
NC_007605.1	137061	137308	BVRF2	3.40E-06	+	137061	137308	1	247,	0	-5.47	-4.76	6			BVRF2	6	0
NC_007605.1	86429	87001	EBNA-3C	0.00015	+	86429	87001	2	13,485,	0,87	-3.82	-3.23	5.67			EBNA-3C	5.67	0
NC_007605.1	11335	14578	EBNA-1	1.20E-06	+	11335	14578	3	144,32,25,	0,290,3218	-5.92	-5.49	5.56			EBNA-1	5.56	0
NC_007605.1	137059	137307	BdRF1	4.00E-06	+	137059	137307	1	248,	0	-5.4	-4.71	5.5			BdRF1	5.5	0
NC_007605.1	109809	110053	BGLF5	0.014	-	109809	110053	1	244,	0	-1.85	-1.46	5.5			BGLF5	5.5	0
NC_007605.1	86132	86331	EBNA-3C	0.00015	+	86132	86331	1	199,	0	-3.82	-3.23	5.33			EBNA-3C	5.33	0
NC_007605.1	68878	69659	BMRF2	0.00016	+	68878	69659	1	781,	0	-3.79	-3.51	5.1			BMRF2	5.1	0
NC_007605.1	70504	72000	BSLF2/BMLF1	2.80E-10	-	70504	72000	2	1329,61,	0,1435	-9.56	-8.82	5.08			BSLF2/BMLF1	5.08	0
NC_007605.1	3614	3862	BNRF1	1.50E-09	+	3614	3862	1	248,	0	-8.83	-7.85	5			BNRF1	5	0
NC_007605.1	107822	107969	BBRF3	6.80E-09	+	107822	107969	1	147,	0	-8.17	-7.32	5			BBRF3	5	0
NC_007605.1	125861	126107	BcRF1	0.0076	+	125861	126107	1	246,	0	-2.12	-1.72	5			BcRF1	5	0
NC_007605.1	101028	101426	BBLF4	3.90E-09	-	101028	101426	1	398,	0	-8.41	-7.51	5			BBLF4	5	0
NC_007605.1	109322	109615	BGLF5	0.014	-	109322	109615	1	293,	0	-1.85	-1.46	5			BGLF5	5	0
NC_007605.1	154289	154490	BALF5	6.30E-12	-	154289	154490	1	201,	0	-11.2	-10.3	4.8			BALF5	4.8	0
NC_007605.1	11335	14576	EBNA-2	1.30E-11	+	11335	14576	3	144,32,23,	0,290,3218	-10.9	-9.93	4.65			EBNA-2	4.65	0
NC_007605.1	96255	96406	EBNA-1	1.30E-07	+	96255	96406	1	151,	0	-6.87	-6.41	4.6			EBNA-1	4.6	0
NC_007605.1	135833	136178	BVRF2	3.40E-06	+	135833	136178	1	345,	0	-5.47	-4.76	4.5			BVRF2	4.5	0
NC_007605.1	136275	136375	BVRF2	3.40E-06	+	136275	136375	1	100,	0	-5.47	-4.76	4.5					0
NC_007605.1	88737	89085	EBNA-3C	0.0015	+	88737	89085	1	348,	0	-2.82	-2.35	4.33					0
NC_007605.1	46280	46643	BFRF1A	1.30E-07	+	46280	46643	1	363,	0	-6.88	-6.41	4					0
NC_007605.1	102811	103060	BBRF1	0.0021	+	102811	103060	1	249,	0	-2.68	-2.24	4					0
NC_007605.1	125225	125569	BcRF1	0.0076	+	125225	125569	1	344,	0	-2.12	-1.72	4					0
NC_007605.1	126645	126890	BcRF1	0.0076	+	126645	126890	1	245,	0	-2.12	-1.72	4					0
NC_007605.1	127036	127429	BcRF1	0.0076	+	127036	127429	1	393,	0	-2.12	-1.72	4					0
NC_007605.1	165330	165473	BARF1	4.00E-16	+	165330	165473	1	143,	0	-15.4	-13.6	4					0
NC_007605.1	128675	129514	BXLF2	6.00E-04	-	128675	129514	1	839,	0	-3.22	-2.72	4					0
NC_007605.1	153789	154040	BALF5	6.30E-12	-	153789	154040	1	251,	0	-11.2	-10.3	4					0
NC_007605.1	166271	166412	LMP-2A	0.0013	+	166271	166412	1	141,	0	-2.89	-2.4	4					0
NC_007605.1	138351	138452	RPMS1	8.90E-05	+	138351	138452	1	101,	0	-4.05	-3.72	3.6					0
NC_007605.1	37100	37695	EBNA-2	2.50E-11	+	37100	37695	1	595,	0	-10.6	-9.75	3.5					0
NC_007605.1	98845	99033	BKRF4	5.50E-06	+	98845	99033	1	188,	0	-5.26	-4.58	3.5					0
NC_007605.1	103159	103757	BBRF1	0.0021	+	103159	103757	1	598,	0	-2.68	-2.24	3.5					0
NC_007605.1	100632	100930	BBLF4	3.90E-09	-	100632	100930	1	298,	0	-8.41	-7.51	3.5					0
NC_007605.1	130302	130451	BXLF2	6.00E-04	-	130302	130451	1	149,	0	-3.22	-2.72	3.5					0
NC_007605.1	107043	107190	BBRF3	6.80E-09	+	107043	107190	1	147,	0	-8.17	-7.32	3.33					0
NC_007605.1	128289	128436	BTRF1	6.80E-06	+	128289	128436	1	147,	0	-5.17	-4.49	3.33					0
NC_007605.1	151751	152197	BILF1	0.0014	-	151751	152197	1	446,	0	-2.85	-2.67	3.12					0
NC_007605.1	1784	2033	BNRF1	1.50E-09	+	1784	2033	1	249,	0	-8.83	-7.85	3					0
NC_007605.1	99125	99452	BKRF4	9.80E-06	+	99125	99452	1	327,	0	-5.01	-4.34	3					0
NC_007605.1	125666	125764	BcRF1	0.0076	+	125666	125764	1	98,	0	-2.12	-1.72	3					0
NC_007605.1	126253	126352	BcRF1	0.0076	+	126253	126352	1	99,	0	-2.12	-1.72	3					0
NC_007605.1	112401	112551	BGLF3	0.0014	-	112401	112551	1	150,	0	-2.84	-2.37	3					0
NC_007605.1	76978	77125	BLRF2	5.90E-07	+	76978	77125	1	147,	0	-6.23	-5.47	2.8					0
NC_007605.1	87099	87249	EBNA-3C	0.00015	+	87099	87249	1	150,	0	-3.82	-3.23	2.67					0
NC_007605.1	165568	165663	BARF1	4.00E-16	+	165568	165663	1	95,	0	-15.4	-13.6	2.67					0
NC_007605.1	36606	37002	EBNA-2	2.50E-11	+	36606	37002	1	396,	0	-10.6	-9.75	2.66					0
NC_007605.1	100136	100335	BBLF4	3.90E-09	-	100136	100335	1	199,	0	-8.41	-7.51	2.6					0
NC_007605.1	154589	154839	BALF5	6.30E-12	-	154589	154839	1	250,	0	-11.2	-10.3	2.56					0
NC_007605.1	2922	3022	BNRF1	1.50E-09	+	2922	3022	1	100,	0	-8.83	-7.85	2.5					0
NC_007605.1	98735	98832	BKRF3	0.0013	+	98735	98832	1	97,	0	-2.88	-2.39	2.5					0
NC_007605.1	136763	136961	BdRF1	4.00E-06	+	136763	136961	1	198,	0	-5.4	-4.71	2.5					0
NC_007605.1	101623	101822	BBLF4	3.90E-09	-	101623	101822	1	199,	0	-8.41	-7.51	2.5					0
NC_007605.1	33200	35692	EBNA-1	8.90E-07	+	33200	35692	3	64,33,103,	0,2272,2389	-6.05	-5.61	2.33					0
NC_007605.1	98256	98401	BKRF3	0.0051	+	98256	98401	1	145,	0	-2.29	-1.87	2.33					0
NC_007605.1	101965	102065	BBRF1	0.0021	+	101965	102065	1	100,	0	-2.68	-2.24	2.25					0
NC_007605.1	33220	35610	EBNA-LP	5.00E-11	+	33220	35610	3	44,33,21,	0,2252,2369	-10.3	-9.52	2.13					0
NC_007605.1	2328	2577	BNRF1	1.50E-09	+	2328	2577	1	249,	0	-8.83	-7.85	2					0
NC_007605.1	3317	3417	BNRF1	1.50E-09	+	3317	3417	1	100,	0	-8.83	-7.85	2					0
NC_007605.1	35706	37695	EBNA-LP	5.00E-11	+	35706	37695	3	5,59,132,	0,391,1857	-10.3	-9.52	2					0
NC_007605.1	118308	118449	BDLF3	4.80E-09	-	118308	118449	1	141,	0	-8.32	-7.44	2					0
NC_007605.1	130549	130698	BXLF2	6.00E-04	-	130549	130698	1	149,	0	-3.22	-2.72	2					0
NC_007605.1	33235	36161	EBNA-2	3.90E-09	+	33235	36161	4	29,33,122,64,	0,2237,2354,2862	-8.41	-7.82	1.81					0
NC_007605.1	108932	109177	BGLF5	0.014	-	108932	109177	1	245,	0	-1.85	-1.46	1.75					0
NC_007605.1	153290	153391	BALF5	6.30E-12	-	153290	153391	1	101,	0	-11.2	-10.3	1.5					0
NC_007605.1	153490	153591	BALF5	6.30E-12	-	153490	153591	1	101,	0	-11.2	-10.3	1.5					0
