# Supplementary material for: EBV epitranscriptome reprogramming by METTL14 is critical for viral-associated tumorigenesis
Source: PLoS Pathog. 2019 Jun 21;15(6):e1007796. doi: 10.1371/journal.ppat.1007796 (PMC6588254; doi:10.1371/journal.ppat.1007796)
Supplement: S4 Table — (XLS) [file ppat.1007796.s016.xls]

Supplemental Table 4 Lytic AKATA
chr	chromStart	chromEnd	name	score	strand	thickStart	thickEnd	blockCount	blockSizes	blockStarts	lg.p	lg.fdr	fold_enrchment			itemRgb
NC_007605.1	155288	155938	BALF5	0.00029	-	155288	155938	1	650,	0	-3.54	-1.94	5.22			0
NC_007605.1	159413	160487	BARF0	0.00032	+	159413	160487	1	1074,	0	-3.5	-1.94	5			0
NC_007605.1	159830	160173	BALF3	0.00043	-	159830	160173	1	343,	0	-3.37	-1.94	5			0
NC_007605.1	159340	159733	BALF3	0.00043	-	159340	159733	1	393,	0	-3.37	-1.94	3.43			0
NC_007605.1	160368	160467	BALF3	0.00043	-	160368	160467	1	99,	0	-3.37	-1.94	2.57			0
NC_007605.1	156037	156188	BALF5	0.00029	-	156037	156188	1	151,	0	-3.54	-1.94	1.5			0
