# Supplementary material for: EBV epitranscriptome reprogramming by METTL14 is critical for viral-associated tumorigenesis
Source: PLoS Pathog. 2019 Jun 21;15(6):e1007796. doi: 10.1371/journal.ppat.1007796 (PMC6588254; doi:10.1371/journal.ppat.1007796)
Supplement: S5 Table — (XLSX) [file ppat.1007796.s017.xlsx]

## Sheet: Sheet1
		Primers for m6A RIP-qPCR
		EBNA1 F	GGGTGATAACCATGGACGAG
		EBNA1 R	TATGTCTTGGCCCTGATCCT
		EBNA3C F	TAACTCCCGTGCCTAACAGG
		EBNA3C R	CACGGTGGCAGAGAAGGTAT
		LMP1 F	GTGCGCCTAGGTTTTGAGAG
		LMP1 R	TAACTCCAACGAGGGCAGAC
		LMP2A F	CTTCGTGCTCTTCATGTCCA
		LMP2A R	TTTGCAAAATACTGCCACCA
		BRLF1 F	CCTGTCTTGGACGAGACCAT
		BRLF1 R	AAGGCCTCCTAAGCTCCAAG
		gp350 F	TCGTTGTATTGGGATCAGCA
		gp350 R	TATCACACGAACGGCTACCA
		DNA pol F	GGCCTCTGAGCCAGAAGATA
		DNA pol R	CTCTCCCAAGTAGGGGTCCT
		BGLF5 F	ACTGTGGCGGACGTAGTCTC
		BGLF5 R	GGGCGCATTGGTATTAAAGA
		Primers for RT-qPCR
		METTL14 F	AGTGCCGACAGCATTGGTG
		METTL14 R	GGAGCAGAGGTATCATAGGAAGC
		METTL3 F	TTGTCTCCAACCTTCCGTAGT
		METTL3 R	CCAGATCAGAGAGGTGGTGTAG
		FTO F	ACTTGGCTCCCTTATCTGACC
		FTO R	TGTGCAGTGTGAGAAAGGCTT
		WTAP F	CTTCCCAAGAAGGTTCGATTGA
		WTAP R	TCAGACTCTCTTAGGCCAGTTAC
		ALKBH5 F	CGGCGAAGGCTACACTTACG
		ALKBH5 R	CCACCAGCTTTTGGATCACCA
		YTHDF1 F	ACCTGTCCAGCTATTACCCG
		YTHDF1 R	TGGTGAGGTATGGAATCGGAG
		YTHDF2 F	AGCCCCACTTCCTACCAGATG
		YTHDF2 R	TGAGAACTGTTATTTCCCCATGC
		YTHDF3 F	TCAGAGTAACAGCTATCCACCA
		YTHDF3 R	GGTTGTCAGATATGGCATAGGCT
		GAPDH F	TGCACCACCAACTGCTTAG
		GAPDH R	GATGCAGGGATGATGTTC
		shRNA oligoes
		METTL14	AAGGATGAGTTAATAGCTAAA
		YTHDF2	AAGGACGTTCCCAATAGCCAA
		ALKBH5	AAACAAGTACTTCTTCGGCGA
		EBNA3C	AACCATATACCGCAAGGAATA
